# Supplementary material for: Rapid Detection of the Anti-Tumor Drug Etoposide in Biological Samples by Using a Nanoporous-Gold-Based Electrochemical Sensor
Source: Molecules. 2024 Feb 28;29(5):1060. doi: 10.3390/molecules29051060 (PMC10933961; doi:10.3390/molecules29051060)
Supplement: Supplementary file 1 [file molecules-29-01060-s001.zip]

Archive with 1 entries (1 files):
- molecules-2841891-supplementary.pdf
